# Supplementary material for: Concentration and Potential Non-Carcinogenic and Carcinogenic Health Risk Assessment of Metals in Locally Grown Vegetables
Source: Foods. 2025 Jun 26;14(13):2264. doi: 10.3390/foods14132264 (PMC12249381; doi:10.3390/foods14132264)
Supplement: Supplementary file 1 [file foods-14-02264-s001.zip]

Archive with 1 entries (1 files):
- foods-3685553-supplementary.pdf
